# Supplementary material for: Co-Inoculation of Plant-Growth-Promoting Bacteria Modulates Physiological and Biochemical Responses of Perennial Ryegrass to Water Deficit
Source: Plants (Basel). 2022 Sep 28;11(19):2543. doi: 10.3390/plants11192543 (PMC9570635; doi:10.3390/plants11192543)
Supplement: Supplementary file 1 [file plants-11-02543-s001.zip]

Archive with 1 entries (1 files):
- plants-1931858-supplementary.pdf
